# Supplementary material for: Retrospective Analysis of the Impact of a Dietitian and the Canadian Nutrition Screening Tool in a Geriatric Oncology Clinic
Source: Nutrients. 2025 May 6;17(9):1591. doi: 10.3390/nu17091591 (PMC12073638; doi:10.3390/nu17091591)
Supplement: Supplementary file 1 [file nutrients-17-01591-s001.zip]

Archive with 1 entries (1 files):
- nutrients-3592527-supplementary.pdf
